# Supplementary material for: The Role of Endoscopic Ultrasound in Cardiology: Clinical Applications and Future Perspectives, a New Era of Minimally Invasive Cardiovascular Diagnosis and Intervention
Source: J Clin Med. 2026 Jun 26;15(13):5006. doi: 10.3390/jcm15135006 (PMC13362660; doi:10.3390/jcm15135006)
Supplement: Supplementary file 1 [file jcm-15-05006-s001.zip]

Archive with 12 entries (12 files):
- 1. Aortic and tricuspid valves movie.mp4
- 10. Left ventricle.m4v
- 2. Aortic valve endocarditis.movie.mp4
- 3. Mitral valve endocarditis movie.mp4
- 4. Mitral clip.mp4
- 5. Pulmonary valve video.mp4
- 6. Left atrium and Cx.mp4
- 7. Left atrium (1).mp4
- 8. LAA-Thrombus.mp4
- 8. Left atrium (2).mp4
- 9. LAA-Thrombus with contrast medium.mp4
- jcm-4329021-supplementary.pdf
